# Supplementary material for: Deficiency of FLCN in Mouse Kidney Led to Development of Polycystic Kidneys and Renal Neoplasia
Source: PLoS One. 2008 Oct 30;3(10):e3581. doi: 10.1371/journal.pone.0003581 (PMC2570491; doi:10.1371/journal.pone.0003581)
Supplement: Table S1 — Primer used for BHD knockout genotyping (0.02 MB XLS) [file pone.0003581.s001.xls]

## Sheet: Sheet1
Table S1 Primers used for BHD genotyping
BHD primers for mouse tail genotyping
Primer ID	Forward	Reverse	Size
BHD-condKO-F1-5’-GenTyp-F1/R1 (Flox)	5’-CCATCAGCTCCACCAGAACC-3’	5’-TCTGACCCACTGCAGCCAC-3’	251 bp
BHD-condKO-F1-5’-GenTyp-F1/R3 (KO)	5’-CCATCAGCTCCACCAGAACC-3’	5’-CCGGTACCTTACAAGCCGA-3’	152 bp
BHD-condKO-F1-5’-GenTyp-F1/Rwt (WT)	5’-CCATCAGCTCCACCAGAACC-3’	5'-TCATTATCTCCCACACCTGT-3'	201 bp
Bhd-F1-wt-F/R (WT)	5’-CCC TAT ATG TGC TGC AGG G-3’	5’-CAGAGGGACAGGCATCAA-3’	171 bp
BHD long-range PCR primers for ES cell clone genotyping and confirmation
Primer ID	Forward	Reverse	Size
Bhd-ConKO-F1-Confirm-5’-OF1/OR1	5’-CTGCCTCTCAAAGTATGACGCTGAG-3’	5’-GGAAGGTGCCACTCCCACTGTC-3’	5414 bp
Bhd-ConKO-F1-Confirm-5’-F1/R1	5’-GGTAGACATTGGGATTGGGAGAGTA-3’	5’-GGAAATTGCATCGCATTGTCTG-3’	5267 bp
Bhd-ConKO-F1-Confirm-3’-OF1/OR2	5’-AGGAGTAGAAGGTGGCGCGAAG-3’	5’-TTGAGGGTTCACAACCATCTG-3’	3639 bp
Bhd-ConKO-F1-Confirm-3’-F2/R2	5’-TAC CGG TGG ATG TGG AAT GTG T-3’	5’-CTGGAACTAGGATCCAACTCTTCT TC-3’	3483 bp
BHD 5' end Southern blot probes (PCR fragments) for genotyping
Primer ID	Forward	Reverse	Size
Bhd-ConKO-F1-5'prob-F1/R1	5'-CATGCGTTGGAAGAAATGG-3'	5'-CTGAATTCCGGTGAGGAAG-3'	801 bp
Bhd-ConKO-F1-5'prob-F2/R2	5'-GCACGTGCAT GCTTTGCT-3'	5'-GCTAAGGCGGGAGTCACAG-3'	801 bp
Bhd-ConKO-F1-5'prob-F3/R3	5'-GTGGGATGTTTGGTCTTGGT-3'	5'-GGAATATGAGAGGAGGTAGGC-3'	800 bp
BHD 3' Southern blot probes (PCR fragments) for genotyping
Primer ID	Forward	Reverse	Size
Bhd-ConKO-F1-3'prob-F1/R1	5'-CTGGCCTGAAACTCACTCTG-3'	5'-CTTTGGGTTGTTCTAATGGC-3'	801 bp
Bhd-ConKO-F1-3'prob-F2/R2	5'-GGCTGTACCAGCTGACGTG-3'	5'-CTGAGGAAGCATTCTGTGAGA-3'	801 bp
Bhd-ConKO-F1-3'prob-F3/R3	5'-CTACTGTCACGGGAGAGCTCAATA-3'	5'-GGTTGGCTGGCAGGTTCAC-3'	801 bp
